# Supplementary material for: Causal Association Between Birth Weight and Adult Diseases: Evidence From a Mendelian Randomization Analysis
Source: Front Genet. 2019 Jul 10;10:618. doi: 10.3389/fgene.2019.00618 (PMC6635582; doi:10.3389/fgene.2019.00618)
Supplement: Supplementary file 1 [file DataSheet_1.zip]

Archive with 2 entries (2 files):
- 2019-03-26 Supplementary Tables and Figures.pdf
- 2019-03-26 Supplementary Text and Results.pdf
